# Supplementary material for: Absence of toll-like receptor 9 Pro99Leu polymorphism in cervical cancer
Source: F1000Res. 2018 Aug 30;7:606. Originally published 2018 May 17. [Version 2] doi: 10.12688/f1000research.14840.2 (PMC6171715; doi:10.12688/f1000research.14840.2)
Supplement: Raw agarose gel images of PCR amplification of TLR9 gene segment for C296T/ Pro99Leu polymorphism from 50 samples consisting of 26 controls and 24 cervical cancer cases — Figure 1 is a representative picture of the same. [file f1000research-7-17000-s0000.tgz]

Archive with 1 entries (1 files):
- b87feb59-fa9c-480d-aef3-1e91f907c4ac_Dataset_1.7z
