# Supplementary material for: Absence of toll-like receptor 9 Pro99Leu polymorphism in cervical cancer
Source: F1000Res. 2018 Aug 30;7:606. Originally published 2018 May 17. [Version 2] doi: 10.12688/f1000research.14840.2 (PMC6171715; doi:10.12688/f1000research.14840.2)
Supplement: Age, clinical stage and TLR9 genotype status among cervical cancer patients as well as age and TLR9 genotype status among controls [file f1000research-7-17000-s0001.tgz]

Archive with 1 entries (1 files):
- 6bea36bf-2f0b-4580-9a76-63f9e8349c8a_Dataset_2.xlsx
