# Supplementary material for: Absence of toll-like receptor 9 Pro99Leu polymorphism in cervical cancer
Source: F1000Res. 2018 Aug 30;7:606. Originally published 2018 May 17. [Version 2] doi: 10.12688/f1000research.14840.2 (PMC6171715; doi:10.12688/f1000research.14840.2)
Supplement: Age, clinical stage and TLR9 genotype status among cervical cancer patients as well as age and TLR9 genotype status among controls [file f1000research-7-17000-s0001.tgz › 6bea36bf-2f0b-4580-9a76-63f9e8349c8a_Dataset_2.xlsx]

## Sheet: Sheet1
Age, clinical stage, and TLR9 C296T (rs5743844) genotype details among cervical cancer patients					Age and TLR9 C296T (rs5743844) genotype details among healthy controls
Sample No.	Age	Clinical Stage	Genotype		Sample No.	Age	Genotype
1	55	III	CC		1	45	CC
2	47	III	CC		2	25	CC
3	52	III	CC		3	58	CC
4	45	III	CC		4	25	CC
5	60	III	CC		5	40	CC
6	55	II	CC		6	32	CC
7	54	I	CC		7	38	CC
8	45	II	CC		8	45	CC
9	56	II	CC		9	37	CC
10	73	III	CC		10	37	CC
11	87	II	CC		11	50	CC
12	34	II	CC		12	60	CC
13	51	III	CC		13	38	CC
14	60	II	CC		14	60	CC
15	50	IV	CC		15	35	CC
16	26	III	CC		16	55	CC
17	61	II	CC		17	22	CC
18	52	III	CC		18	50	CC
19	40	I	CC		19	60	CC
20	45	I	CC		20	61	CC
21	50	III	CC		21	52	CC
22	58	II	CC		22	53	CC
23	45	IV	CC		23	53	CC
24	70	III	CC		24	42	CC
25	60	II	CC		25	70	CC
26	51	II	CC		26	24	CC
27	55	IV	CC		27	65	CC
28	55	II	CC		28	56	CC
29	45	III	CC		29	58	CC
30	55	II	CC		30	58	CC
31	65	III	CC		31	61	CC
32	48	III	CC		32	63	CC
33	41	IV	CC		33	53	CC
34	32	I	CC		34	30	CC
35	55	II	CC		35	60	CC
36	53	III	CC		36	55	CC
37	42	III	CC		37	62	CC
38	65	III	CC		38	72	CC
39	42	III	CC		39	38	CC
40	36	II	CC		40	57	CC
41	70	II	CC		41	55	CC
42	40	III	CC		42	45	CC
43	65	I	CC		43	60	CC
44	50	II	CC		44	44	CC
45	55	III	CC		45	65	CC
46	45	III	CC		46	43	CC
47	50	I	CC		47	40	CC
48	48	III	CC		48	55	CC
49	63	I	CC		49	53	CC
50	45	II	CC		50	46	CC
51	55	III	CC		51	52	CC
52	60	III	CC		52	37	CC
53	53	III	CC		53	42	CC
54	50	III	CC		54	27	CC
55	70	II	CC		55	38	CC
56	40	II	CC		56	34	CC
57	30	IV	CC		57	35	CC
58	50	II	CC		58	45	CC
59	50	III	CC		59	65	CC
60	51	III	CC		60	46	CC
61	36	II	CC		61	55	CC
62	50	III	CC		62	53	CC
63	42	III	CC		63	49	CC
64	73	III	CC		64	63	CC
65	53	III	CC		65	47	CC
66	52	II	CC		66	54	CC
67	45	II	CC		67	43	CC
68	60	II	CC		68	66	CC
69	50	III	CC		69	65	CC
70	45	III	CC		70	50	CC
71	45	II	CC		71	77	CC
72	60	III	CC		72	56	CC
73	65	II	CC		73	60	CC
74	83	III	CC		74	61	CC
75	80	II	CC		75	50	CC
76	55	IV	CC		76	64	CC
77	55	IV	CC		77	40	CC
78	60	II	CC		78	49	CC
79	60	II	CC		79	54	CC
80	48	III	CC		80	76	CC
81	53	III	CC		81	50	CC
82	55	III	CC		82	60	CC
83	42	III	CC		83	47	CC
84	45	I	CC		84	48	CC
85	35	II	CC		85	58	CC
86	53	III	CC		86	69	CC
87	61	III	CC		87	49	CC
88	49	II	CC		88	52	CC
89	53	II	CC		89	49	CC
90	45	I	CC		90	42	CC
91	43	III	CC		91	36	CC
92	26	II	CC		92	55	CC
93	58	II	CC		93	47	CC
94	79	II	CC		94	48	CC
95	28	III	CC		95	55	CC
96	50	III	CC		96	70	CC
97	44	III	CC		97	50	CC
98	28	III	CC		98	73	CC
99	59	III	CC		99	63	CC
100	48	III	CC		100	78	CC
101	54	III	CC		101	54	CC
102	34	II	CC		102	55	CC
103	63	II	CC		103	74	CC
104	72	II	CC		104	64	CC
105	59	III	CC		105	69	CC
106	50	III	CC		106	52	CC
107	64	III	CC		107	44	CC
108	69	II	CC		108	51	CC
109	55	III	CC		109	63	CC
110	66	III	CC		110	55	CC
					111	76	CC
Average Age	52.4364	years			112	50	CC
Standard Deviation	11.7813				113	60	CC
					114	47	CC
					115	48	CC
					116	58	CC
					117	69	CC
					118	49	CC
					119	52	CC
					120	49	CC
					121	42	CC
					122	36	CC
					123	45	CC
					124	47	CC
					125	48	CC
					126	45	CC
					127	62	CC
					128	54	CC
					129	53	CC
					130	63	CC
					131	58	CC
					132	54	CC
					133	55	CC
					134	40	CC
					135	54	CC
					136	58	CC
					137	52	CC
					138	50	CC
					139	41	CC
					140	55	CC
					141	44	CC
					Average Age	51.8298	years
					Standard Deviation	11.359
