# Supplementary material for: Absence of toll-like receptor 9 Pro99Leu polymorphism in cervical cancer
Source: F1000Res. 2018 Aug 30;7:606. Originally published 2018 May 17. [Version 2] doi: 10.12688/f1000research.14840.2 (PMC6171715; doi:10.12688/f1000research.14840.2)
Supplement: Raw polyacrylamide gel electrophoresis images of 27 controls and 24 cervical cancer PCR amplified products that underwent restriction fragment length polymorphism (RFLP) analysis — Figure 2 is a representative picture of the same. [file f1000research-7-17000-s0002.tgz]

Archive with 1 entries (1 files):
- 130a5f72-aeb9-4f94-980f-3ca3e8dbc6f3_Dataset_3.7z
