# Supplementary material for: Absence of toll-like receptor 9 Pro99Leu polymorphism in cervical cancer
Source: F1000Res. 2018 Aug 30;7:606. Originally published 2018 May 17. [Version 2] doi: 10.12688/f1000research.14840.2 (PMC6171715; doi:10.12688/f1000research.14840.2)
Supplement: Nucleotide sequences spanning TLR9 gene segment for C296T single nucleotide polymorphism, obtained after performing Sanger sequencing on five samples each of cervical cancer and healthy controls — The sequencing results confirm the restriction fragment length polymorphism (RFLP) analysis that represents single genotype CC among all the study subjects. Figure 3A and B are representative electropherograms of the TLR9 C296T CC genotype as evident by the presence of single peak of C allele. [file f1000research-7-17000-s0003.tgz › a1a3eb5b-7faf-45ab-b565-bc72cdb3da37_Dataset_4.txt]

>S10 (cervical cancer)		
AGGCATGGGCAGCGCAGGCACAGTCATGATGTTGTTGTAGCTCAGGTTTAGCTCTTCCAGGGTGGGCACAGCCAAGAAGG
TGCTGGGCTCGATGGTCATGTGGCAGGGGAAGTGCATGGGGCTGAGGCCAACCGGCGGGCAGTTCCACTTGAGGTTGAGA
TGCCGCAGGCTGGGCAGGTGGGCAAAGTCAGAATCATGGAGGTGGTGGATGCGGTTGGAGGACAAGGAAAGGCTGGTGAC
ATTGCCACGGGGTGCTGCCATGGAGAAGTGGGGCACAGACTTCAGGAACAGCCGTTTTGCAGTTA

>S11 (Control)
GATTGGGGCAGCGCAGGCACAGTCATGATGTTGTTGTAGCTCAGGTTTAGCTCTTCCAGGGTGGGCACAGCCAAGAAGGT
GCTGGGCTCGATGGTCATGTGGCAGGGGAAGTGCATGGGGCTGAGGCCAACCGGCGGGCAGTTCCACTTGAGGTTGAGAT
GCCGCAGGCTGGGCAGGTGGGCAAAGTCAGAATCATGGAGGTGGTGGATGCGGTTGGAGGACAAGGAAAGGCTGGTGACA
TTGCCACGGGGTGCTGCCATGGAGAAGTGGGGCACAGACTTCAGGAACAGCGTTTTGCAGTTA
